# Supplementary material for: A Potential Diagnostic and Prognostic Biomarker TMEM176B and Its Relationship With Immune Infiltration in Skin Cutaneous Melanoma
Source: Front Cell Dev Biol. 2022 Mar 23;10:859958. doi: 10.3389/fcell.2022.859958 (PMC8986129; doi:10.3389/fcell.2022.859958)
Supplement: Supplementary file 2 [file DataSheet1.ZIP]

Archive with 8 entries (8 files):
- supplementary figure 2.jpg
- supplementary figure 3-A.jpg
- supplementary figure 3-B.jpg
- supplementary figure 3-C.jpg
- supplementary figure 4.jpg
- supplementary figure 5.jpg
- supplementary figure 6.jpg
- supplementary figure 1.jpg
